# Supplementary material for: Lignin-Modified Carbon Nanotube/Graphene Hybrid Coating as Efficient Flame Retardant
Source: Int J Mol Sci. 2017 Nov 8;18(11):2368. doi: 10.3390/ijms18112368 (PMC5713337; doi:10.3390/ijms18112368)
Supplement: Supplementary file 1 [file ijms-18-02368-s001.zip]

Archive with 3 entries (3 files):
- Movie S2.mp4
- ijms-239106-supplementary materials.pdf
- Movie S1.mp4
